# Supplementary material for: Uncovering the Role of PdePrx12 Peroxidase in Enhancing Disease Resistance in Poplar Trees
Source: J Fungi (Basel). 2023 Mar 27;9(4):410. doi: 10.3390/jof9040410 (PMC10142663; doi:10.3390/jof9040410)
Supplement: Supplementary file 1 [file jof-09-00410-s001.zip]

Archive with 4 entries (2 files):
- 10.jof-2232238-supplementary/
- 10.jof-2232238-supplementary/supplementary file/
- 10.jof-2232238-supplementary/supplementary file/Data S1.pdf
- 10.jof-2232238-supplementary/supplementary file/TableS1.xlsx
