# Supplementary material for: Uncovering the Role of PdePrx12 Peroxidase in Enhancing Disease Resistance in Poplar Trees
Source: J Fungi (Basel). 2023 Mar 27;9(4):410. doi: 10.3390/jof9040410 (PMC10142663; doi:10.3390/jof9040410)
Supplement: Supplementary file 1 [file jof-09-00410-s001.zip › 10.jof-2232238-supplementary/supplementary file/TableS1.xlsx]

## Sheet: Sheet1
Table S1. Primer sequences used in this study
Primer names	Sequence	Description
Actin-qF	TCATCGGAATGGAAGCTGCTGGTA	qRT-PCR assay for reference gene
Actin-qR	TAGTGGAACCACCACTGAGCACAA	qRT-PCR assay for reference gene
pdePrx12-qpc-F	CTCAAGGAAGTTTGCCCCAC	qRT-PCR assay for PdePrx12 gene
pdePrx12-qpc-R	AGCTAGTGACAATGCCCCTT	qRT-PCR assay for PdePrx12 gene
pHGRV35SF	ACGCACAATCCCACTATCCTT	Primer sequence on pHGRV (upstream of MCS)
pHGRVOCS	CGTGCACAACAGAATTGAAAGC	Primer sequence on pHGRV (downstream of MCS)
2301S-testR	GAGAAACTCGAGCTTGCATG	Transgenic assay (seq on plasmid 2301S)
pdePrx12-F	GAGCTTTCGCGAGCTCGGTACCAGCTGCTCCTTTGATTGAAG	CDS of pdePrx12
pdePrx12-R	CTCTAGAGGATCCCCGGGTACCTTGGAATTTGGCCTTTCATG	CDS of pdePrx12
attb-pdePrx12-F	GGGGACAAGTTTGTACAAAAAAGCAGGCTCACTGAAGCACAAGGCACCA	Introduction RE fragments of pdePrx12 to PHGRV
attb-pdePrx12-R	GGGGACCACTTTGTACAAGAAAGCTGGGTACGCCTTTGCTCTCAAGGTC	Introduction RE fragments of pdePrx12 to PHGRV
